# Supplementary material for: IRE1α RNase activity is critical for early embryo development by degrading maternal transcripts
Source: Nucleic Acids Res. 2025 Jun 18;53(11):gkaf520. doi: 10.1093/nar/gkaf520 (PMC12203788; doi:10.1093/nar/gkaf520)
Supplement: gkaf520_Supplemental_Files [file gkaf520_supplemental_files.zip]

Archive with 2 entries (2 files):
- Supplementary+Material1.pdf
- Supplementary+Material2.pdf
